# Supplementary material for: Iodide-enhanced palladium catalysis via formation of iodide-bridged binuclear palladium complex
Source: Commun Chem. 2020 Mar 31;3:41. doi: 10.1038/s42004-020-0287-0 (PMC9814094; doi:10.1038/s42004-020-0287-0)
Supplement: Supplementary file 3 — Supplementary Data 2 [file 42004_2020_287_MOESM3_ESM.cif]

data_3a
 
_audit_creation_method            SHELXL-2014
_chemical_name_systematic
;
 ?
;
_chemical_name_common            '2-Phenyl-2H-benzo[d][1,2,3]triazole-1-oxide'
_chemical_melting_point           ?
_chemical_formula_moiety         'C12 H9 N3 O' 
_chemical_formula_sum            'C12 H9 N3 O' 
_chemical_formula_weight          211.22

loop_
 _atom_type_symbol
 _atom_type_description
 _atom_type_scat_dispersion_real
 _atom_type_scat_dispersion_imag
 _atom_type_scat_source
 'C'  'C'   0.0181   0.0091
 'International Tables Vol C Tables 4.2.6.8 and 6.1.1.4'
 'H'  'H'   0.0000   0.0000
 'International Tables Vol C Tables 4.2.6.8 and 6.1.1.4'
 'N'  'N'   0.0311   0.0180
 'International Tables Vol C Tables 4.2.6.8 and 6.1.1.4'
 'O'  'O'   0.0492   0.0322
 'International Tables Vol C Tables 4.2.6.8 and 6.1.1.4'
 
_space_group_crystal_system       monoclinic
_space_group_IT_number            9
_space_group_name_H-M_alt         'C c'
_space_group_name_Hall            'C -2yc'
 
_shelx_space_group_comment
;
The symmetry employed for this shelxl refinement is uniquely defined
by the following loop, which should always be used as a source of
symmetry information in preference to the above space-group names.
They are only intended as comments.
;
 
loop_
 _space_group_symop_operation_xyz
 'x, y, z'
 'x, -y, z+1/2'
 'x+1/2, y+1/2, z'
 'x+1/2, -y+1/2, z+1/2'
 
_cell_length_a                    6.4226(2)
_cell_length_b                    23.1159(8)
_cell_length_c                    6.9516(3)
_cell_angle_alpha                 90
_cell_angle_beta                  107.696(4)
_cell_angle_gamma                 90
_cell_volume                      983.23(7)
_cell_formula_units_Z             4
_cell_measurement_temperature     100(2)
_cell_measurement_reflns_used   1294
_cell_measurement_theta_min     7.4550
_cell_measurement_theta_max     73.0830
 
_exptl_crystal_description        plate 
_exptl_crystal_colour             colorless 
_exptl_crystal_density_meas       ? 
_exptl_crystal_density_method     ?              
_exptl_crystal_density_diffrn     1.427          
_exptl_crystal_F_000              440
_exptl_transmission_factor_min    ?                                             
_exptl_transmission_factor_max    ?                                             
_exptl_crystal_size_max           0.320
_exptl_crystal_size_mid           0.220
_exptl_crystal_size_min           0.080
_exptl_absorpt_coefficient_mu     0.776
_shelx_estimated_absorpt_T_min    0.789
_shelx_estimated_absorpt_T_max    0.941
_exptl_absorpt_correction_T_min                   0.76102
_exptl_absorpt_correction_T_max                   1.00000
_exptl_absorpt_correction_type            'multi-scan'
_exptl_absorpt_process_details
;
CrysAlisPro, Agilent Technologies,
Version 1.171.37.35 (release 13-08-2014 CrysAlis171 .NET)
(compiled Aug 13 2014,18:06:01)
Empirical absorption correction using spherical harmonics,
 implemented in SCALE3 ABSPACK scaling algorithm.
;
 
_exptl_special_details
;
 ?
;
 
_diffrn_ambient_temperature       100(2)
_diffrn_radiation_wavelength      1.54184
_diffrn_radiation_type            CuK\a
_diffrn_source                    'sealed X-ray tube'                       
_diffrn_measurement_device_type   'SuperNova (Cu) X-ray Source'
_diffrn_measurement_method        '\w scans'
_diffrn_detector_area_resol_mean  10.5594
_diffrn_reflns_number             1658
_diffrn_reflns_av_unetI/netI      0.0180
_diffrn_reflns_av_R_equivalents   0.0124
_diffrn_reflns_limit_h_min        -6
_diffrn_reflns_limit_h_max        7
_diffrn_reflns_limit_k_min        -27
_diffrn_reflns_limit_k_max        27
_diffrn_reflns_limit_l_min        -7
_diffrn_reflns_limit_l_max        8
_diffrn_reflns_theta_min          3.824
_diffrn_reflns_theta_max          72.787
_diffrn_reflns_theta_full         67.684
_diffrn_measured_fraction_theta_max   0.968
_diffrn_measured_fraction_theta_full  0.997
_diffrn_reflns_Laue_measured_fraction_max    0.968
_diffrn_reflns_Laue_measured_fraction_full   0.997
_diffrn_reflns_point_group_measured_fraction_max   0.572
_diffrn_reflns_point_group_measured_fraction_full  0.591
_reflns_number_total              1119
_reflns_number_gt                 1100
_reflns_threshold_expression      'I > 2\s(I)'
_reflns_Friedel_coverage          0.174
_reflns_Friedel_fraction_max      0.171
_reflns_Friedel_fraction_full     0.180
 
_reflns_special_details
;
 Reflections were merged by SHELXL according to the crystal
 class for the calculation of statistics and refinement.
 
 _reflns_Friedel_fraction is defined as the number of unique
 Friedel pairs measured divided by the number that would be
 possible theoretically, ignoring centric projections and
 systematic absences.
;
 
_computing_data_collection
;
CrysAlisPro, Agilent Technologies,
Version 1.171.37.35 (release 13-08-2014 CrysAlis171 .NET)
(compiled Aug 13 2014,18:06:01)
;
_computing_cell_refinement
;
CrysAlisPro, Agilent Technologies,
Version 1.171.37.35 (release 13-08-2014 CrysAlis171 .NET)
(compiled Aug 13 2014,18:06:01)
;
_computing_data_reduction
;
CrysAlisPro, Agilent Technologies,
Version 1.171.37.35 (release 13-08-2014 CrysAlis171 .NET)
(compiled Aug 13 2014,18:06:01)
;
_computing_structure_solution     'SHELXT-2014 (Sheldrick, 2014)'
_computing_structure_refinement   'SHELXL-2014 (Sheldrick, 2014)'
_computing_molecular_graphics     ?
_computing_publication_material   ?
 
_refine_special_details
;
 ?
;
_refine_ls_structure_factor_coef  Fsqd
_refine_ls_matrix_type            full
_refine_ls_weighting_scheme       calc
_refine_ls_weighting_details
'w=1/[\s^2^(Fo^2^)+(0.0376P)^2^+0.2403P] where P=(Fo^2^+2Fc^2^)/3'
_atom_sites_solution_primary      ?
_atom_sites_solution_secondary    ?
_atom_sites_solution_hydrogens    geom
_refine_ls_hydrogen_treatment     constr
_refine_ls_extinction_method      SHELXL
_refine_ls_extinction_coef        0.0049(6)
_refine_ls_extinction_expression
 'Fc^*^=kFc[1+0.001xFc^2^\l^3^/sin(2\q)]^-1/4^'
_refine_ls_abs_structure_details
;
 Flack x determined using 161 quotients [(I+)-(I-)]/[(I+)+(I-)]
 (Parsons, Flack and Wagner, Acta Cryst. B69 (2013) 249-259).
;
_refine_ls_abs_structure_Flack    0.0(3)
_chemical_absolute_configuration  ?
_refine_ls_number_reflns          1119
_refine_ls_number_parameters      146
_refine_ls_number_restraints      2
_refine_ls_R_factor_all           0.0248
_refine_ls_R_factor_gt            0.0243
_refine_ls_wR_factor_ref          0.0638
_refine_ls_wR_factor_gt           0.0633
_refine_ls_goodness_of_fit_ref    1.092
_refine_ls_restrained_S_all       1.091
_refine_ls_shift/su_max           0.000
_refine_ls_shift/su_mean          0.000
 
loop_
 _atom_site_label
 _atom_site_type_symbol
 _atom_site_fract_x
 _atom_site_fract_y
 _atom_site_fract_z
 _atom_site_U_iso_or_equiv
 _atom_site_adp_type
 _atom_site_occupancy
 _atom_site_site_symmetry_order  
 _atom_site_calc_flag
 _atom_site_refinement_flags_posn
 _atom_site_refinement_flags_adp
 _atom_site_refinement_flags_occupancy
 _atom_site_disorder_assembly
 _atom_site_disorder_group
O1 O 0.8422(2) 0.60653(6) 0.6307(2) 0.0228(3) Uani 1 1 d . . . . .
N1 N 0.6735(3) 0.57506(7) 0.5570(2) 0.0179(3) Uani 1 1 d . . . . .
N2 N 0.4667(2) 0.59628(6) 0.4705(2) 0.0174(3) Uani 1 1 d . . . . .
N3 N 0.3155(3) 0.55506(6) 0.4106(2) 0.0187(4) Uani 1 1 d . . . . .
C1 C 0.6522(3) 0.51648(8) 0.5482(3) 0.0179(4) Uani 1 1 d . . . . .
C2 C 0.8117(3) 0.47322(8) 0.6126(3) 0.0216(4) Uani 1 1 d . . . . .
H2 H 0.9618 0.4820 0.6739 0.026 Uiso 1 1 calc R U . . .
C3 C 0.7364(3) 0.41753(9) 0.5809(3) 0.0233(4) Uani 1 1 d . . . . .
H3 H 0.8372 0.3865 0.6215 0.028 Uiso 1 1 calc R U . . .
C4 C 0.5100(3) 0.40485(8) 0.4884(3) 0.0232(4) Uani 1 1 d . . . . .
H4 H 0.4655 0.3655 0.4695 0.028 Uiso 1 1 calc R U . . .
C5 C 0.3552(3) 0.44709(8) 0.4261(3) 0.0201(4) Uani 1 1 d . . . . .
H5 H 0.2053 0.4381 0.3647 0.024 Uiso 1 1 calc R U . . .
C6 C 0.4297(3) 0.50514(7) 0.4579(3) 0.0174(4) Uani 1 1 d . . . . .
C7 C 0.4153(3) 0.65657(8) 0.4461(3) 0.0177(4) Uani 1 1 d . . . . .
C8 C 0.2170(3) 0.67412(8) 0.4668(3) 0.0196(4) Uani 1 1 d . . . . .
H8 H 0.1227 0.6473 0.5020 0.024 Uiso 1 1 calc R U . . .
C9 C 0.1597(3) 0.73220(8) 0.4345(3) 0.0230(4) Uani 1 1 d . . . . .
H9 H 0.0236 0.7452 0.4458 0.028 Uiso 1 1 calc R U . . .
C10 C 0.2996(3) 0.77126(8) 0.3860(3) 0.0228(4) Uani 1 1 d . . . . .
H10 H 0.2596 0.8109 0.3649 0.027 Uiso 1 1 calc R U . . .
C11 C 0.4979(4) 0.75245(8) 0.3681(3) 0.0226(4) Uani 1 1 d . . . . .
H11 H 0.5942 0.7795 0.3366 0.027 Uiso 1 1 calc R U . . .
C12 C 0.5573(3) 0.69465(8) 0.3958(3) 0.0212(4) Uani 1 1 d . . . . .
H12 H 0.6916 0.6815 0.3807 0.025 Uiso 1 1 calc R U . . .
 
loop_
 _atom_site_aniso_label
 _atom_site_aniso_U_11
 _atom_site_aniso_U_22
 _atom_site_aniso_U_33
 _atom_site_aniso_U_23
 _atom_site_aniso_U_13
 _atom_site_aniso_U_12
O1 0.0153(7) 0.0216(7) 0.0298(8) -0.0039(6) 0.0044(6) -0.0040(5)
N1 0.0145(8) 0.0197(8) 0.0193(8) -0.0011(6) 0.0050(6) -0.0009(6)
N2 0.0152(8) 0.0160(7) 0.0201(8) 0.0007(6) 0.0041(7) 0.0001(6)
N3 0.0167(8) 0.0173(8) 0.0216(8) 0.0004(6) 0.0048(7) -0.0018(6)
C1 0.0191(9) 0.0173(9) 0.0169(8) -0.0016(8) 0.0050(7) -0.0008(8)
C2 0.0198(9) 0.0230(10) 0.0202(9) -0.0015(8) 0.0036(7) 0.0031(8)
C3 0.0264(11) 0.0200(9) 0.0221(10) 0.0002(7) 0.0052(9) 0.0064(8)
C4 0.0291(12) 0.0174(9) 0.0234(10) -0.0006(8) 0.0084(8) -0.0003(8)
C5 0.0193(10) 0.0180(9) 0.0224(10) -0.0008(7) 0.0056(8) -0.0015(7)
C6 0.0181(9) 0.0178(9) 0.0165(9) -0.0005(7) 0.0057(7) -0.0003(7)
C7 0.0203(9) 0.0153(8) 0.0167(8) -0.0002(7) 0.0045(7) 0.0016(7)
C8 0.0183(9) 0.0188(9) 0.0217(9) 0.0000(7) 0.0061(7) -0.0015(8)
C9 0.0224(10) 0.0223(9) 0.0244(10) -0.0001(8) 0.0072(8) 0.0045(8)
C10 0.0302(11) 0.0175(9) 0.0193(9) 0.0005(7) 0.0053(8) 0.0029(8)
C11 0.0265(10) 0.0185(9) 0.0229(9) 0.0006(8) 0.0076(8) -0.0055(8)
C12 0.0203(9) 0.0221(9) 0.0223(9) -0.0003(8) 0.0081(7) -0.0008(8)
 
_geom_special_details
;
 All esds (except the esd in the dihedral angle between two l.s. planes)
 are estimated using the full covariance matrix.  The cell esds are taken
 into account individually in the estimation of esds in distances, angles
 and torsion angles; correlations between esds in cell parameters are only
 used when they are defined by crystal symmetry.  An approximate (isotropic)
 treatment of cell esds is used for estimating esds involving l.s. planes.
;
 
loop_
 _geom_bond_atom_site_label_1
 _geom_bond_atom_site_label_2
 _geom_bond_distance
 _geom_bond_site_symmetry_2
 _geom_bond_publ_flag
O1 N1 1.276(2) . ?
N1 C1 1.361(2) . ?
N1 N2 1.371(2) . ?
N2 N3 1.333(2) . ?
N2 C7 1.430(2) . ?
N3 C6 1.353(2) . ?
C1 C6 1.400(3) . ?
C1 C2 1.404(3) . ?
C2 C3 1.369(3) . ?
C2 H2 0.9500 . ?
C3 C4 1.430(3) . ?
C3 H3 0.9500 . ?
C4 C5 1.367(3) . ?
C4 H4 0.9500 . ?
C5 C6 1.419(2) . ?
C5 H5 0.9500 . ?
C7 C8 1.385(3) . ?
C7 C12 1.387(3) . ?
C8 C9 1.392(3) . ?
C8 H8 0.9500 . ?
C9 C10 1.386(3) . ?
C9 H9 0.9500 . ?
C10 C11 1.387(3) . ?
C10 H10 0.9500 . ?
C11 C12 1.387(3) . ?
C11 H11 0.9500 . ?
C12 H12 0.9500 . ?
 
loop_
 _geom_angle_atom_site_label_1
 _geom_angle_atom_site_label_2
 _geom_angle_atom_site_label_3
 _geom_angle
 _geom_angle_site_symmetry_1
 _geom_angle_site_symmetry_3
 _geom_angle_publ_flag
O1 N1 C1 130.27(17) . . ?
O1 N1 N2 124.30(14) . . ?
C1 N1 N2 105.42(15) . . ?
N3 N2 N1 113.43(14) . . ?
N3 N2 C7 122.63(15) . . ?
N1 N2 C7 123.93(15) . . ?
N2 N3 C6 104.13(14) . . ?
N1 C1 C6 106.33(16) . . ?
N1 C1 C2 129.89(19) . . ?
C6 C1 C2 123.78(17) . . ?
C3 C2 C1 115.51(19) . . ?
C3 C2 H2 122.2 . . ?
C1 C2 H2 122.2 . . ?
C2 C3 C4 121.74(19) . . ?
C2 C3 H3 119.1 . . ?
C4 C3 H3 119.1 . . ?
C5 C4 C3 122.58(19) . . ?
C5 C4 H4 118.7 . . ?
C3 C4 H4 118.7 . . ?
C4 C5 C6 116.59(18) . . ?
C4 C5 H5 121.7 . . ?
C6 C5 H5 121.7 . . ?
N3 C6 C1 110.68(15) . . ?
N3 C6 C5 129.52(17) . . ?
C1 C6 C5 119.79(17) . . ?
C8 C7 C12 122.42(17) . . ?
C8 C7 N2 117.36(16) . . ?
C12 C7 N2 120.16(17) . . ?
C7 C8 C9 118.18(17) . . ?
C7 C8 H8 120.9 . . ?
C9 C8 H8 120.9 . . ?
C10 C9 C8 120.56(18) . . ?
C10 C9 H9 119.7 . . ?
C8 C9 H9 119.7 . . ?
C9 C10 C11 119.89(17) . . ?
C9 C10 H10 120.1 . . ?
C11 C10 H10 120.1 . . ?
C12 C11 C10 120.73(18) . . ?
C12 C11 H11 119.6 . . ?
C10 C11 H11 119.6 . . ?
C11 C12 C7 118.20(18) . . ?
C11 C12 H12 120.9 . . ?
C7 C12 H12 120.9 . . ?
 
_refine_diff_density_max    0.226
_refine_diff_density_min   -0.126
_refine_diff_density_rms    0.035

#===END
  
