# Supplementary material for: Iodide-enhanced palladium catalysis via formation of iodide-bridged binuclear palladium complex
Source: Commun Chem. 2020 Mar 31;3:41. doi: 10.1038/s42004-020-0287-0 (PMC9814094; doi:10.1038/s42004-020-0287-0)
Supplement: Supplementary file 5 — Supplementary Data 4 [file 42004_2020_287_MOESM5_ESM.cif]

data_4b 
  
_audit_creation_method            SHELXL-97 
_chemical_name_systematic 
; 
 ? 
; 
_chemical_name_common             [Pd2I2(nBu-Azobenzene)2]  
_chemical_melting_point           ? 
_chemical_formula_moiety          'C40 H50 I2 N4 Pd2' 
_chemical_formula_sum             'C40 H50 I2 N4 Pd2' 
_chemical_formula_weight          1053.44 
  
loop_ 
 _atom_type_symbol 
 _atom_type_description 
 _atom_type_scat_dispersion_real 
 _atom_type_scat_dispersion_imag 
 _atom_type_scat_source 
 'C'  'C'   0.0181   0.0091 
 'International Tables Vol C Tables 4.2.6.8 and 6.1.1.4' 
 'H'  'H'   0.0000   0.0000 
 'International Tables Vol C Tables 4.2.6.8 and 6.1.1.4' 
 'N'  'N'   0.0311   0.0180 
 'International Tables Vol C Tables 4.2.6.8 and 6.1.1.4' 
 'Pd'  'Pd'   0.1215   3.9337 
 'International Tables Vol C Tables 4.2.6.8 and 6.1.1.4' 
 'I'  'I'  -0.3257   6.8362 
 'International Tables Vol C Tables 4.2.6.8 and 6.1.1.4' 
  
_symmetry_cell_setting            triclinic 
_symmetry_space_group_name_H-M    'P -1' 
_symmetry_space_group_name_Hall   '-P 1'
 
loop_ 
 _symmetry_equiv_pos_as_xyz 
 'x, y, z' 
 '-x, -y, -z' 
  
_cell_length_a                    4.63200(10) 
_cell_length_b                    13.8323(5) 
_cell_length_c                    16.6380(6) 
_cell_angle_alpha                 65.897(2) 
_cell_angle_beta                  85.801(2) 
_cell_angle_gamma                 81.030(2) 
_cell_volume                      961.12(5) 
_cell_formula_units_Z             1 
_cell_measurement_temperature     100(2) 
_cell_measurement_reflns_used     4748 
_cell_measurement_theta_min       5.4480 
_cell_measurement_theta_max       73.1260 
  
_exptl_crystal_description        plate 
_exptl_crystal_colour             red 
_exptl_crystal_size_max           0.22 
_exptl_crystal_size_mid           0.20 
_exptl_crystal_size_min           0.05 
_exptl_crystal_density_meas       none 
_exptl_crystal_density_diffrn     1.820 
_exptl_crystal_density_method     'not measured' 
_exptl_crystal_F_000              516 
_exptl_absorpt_coefficient_mu     20.405 
_exptl_absorpt_correction_type    multi-scan 
_exptl_absorpt_correction_T_min   0.0939 
_exptl_absorpt_correction_T_max   0.4285 
_exptl_absorpt_process_details     
; 
CrysAlisPro, Agilent Technologies,Version 1.171.36.28 
Empirical absorption correction using spherical harmonics, 
implemented in SCALE3 ABSPACK scaling algorithm.  
;
  
_exptl_special_details 
; 
 ? 
; 
  
_diffrn_ambient_temperature       100(2) 
_diffrn_radiation_wavelength      1.54178 
_diffrn_radiation_type            CuK\a 
_diffrn_radiation_source          'fine-focus sealed tube' 
_diffrn_radiation_monochromator   graphite 
_diffrn_measurement_device_type   'SuperNova, Dual, Cu at zero, Atlas' 
_diffrn_measurement_method        '\w scans' 
_diffrn_detector_area_resol_mean  10.5594 
_diffrn_standards_number          ? 
_diffrn_standards_interval_count  ? 
_diffrn_standards_interval_time   ? 
_diffrn_standards_decay_%         ? 
_diffrn_reflns_number             6474 
_diffrn_reflns_av_R_equivalents   0.0302 
_diffrn_reflns_av_sigmaI/netI     0.0293 
_diffrn_reflns_limit_h_min        -5 
_diffrn_reflns_limit_h_max        3 
_diffrn_reflns_limit_k_min        -16 
_diffrn_reflns_limit_k_max        16 
_diffrn_reflns_limit_l_min        -19 
_diffrn_reflns_limit_l_max        20 
_diffrn_reflns_theta_min          3.53 
_diffrn_reflns_theta_max          69.99 
_reflns_number_total              3630 
_reflns_number_gt                 3594 
_reflns_threshold_expression      >2sigma(I) 
  
_computing_data_collection        'CrysAlisPro, Agilent Technologies' 
_computing_cell_refinement        'CrysAlisPro, Agilent Technologies' 
_computing_data_reduction         'CrysAlisPro, Agilent Technologies' 
_computing_structure_solution     'SHELXS-97 (Sheldrick, 1990)' 
_computing_structure_refinement   'SHELXL-97 (Sheldrick, 1997)' 
_computing_molecular_graphics     'Bruker SHELXTL' 
_computing_publication_material   'Bruker SHELXTL'
  
_refine_special_details 
; 
 Refinement of F^2^ against ALL reflections.  The weighted R-factor wR and 
 goodness of fit S are based on F^2^, conventional R-factors R are based 
 on F, with F set to zero for negative F^2^. The threshold expression of 
 F^2^ > 2sigma(F^2^) is used only for calculating R-factors(gt) etc. and is 
 not relevant to the choice of reflections for refinement.  R-factors based 
 on F^2^ are statistically about twice as large as those based on F, and R- 
 factors based on ALL data will be even larger. 
; 
  
_refine_ls_structure_factor_coef  Fsqd 
_refine_ls_matrix_type            full 
_refine_ls_weighting_scheme       calc 
_refine_ls_weighting_details 
 'calc w=1/[\s^2^(Fo^2^)+(0.0823P)^2^+0.4837P] where P=(Fo^2^+2Fc^2^)/3' 
_atom_sites_solution_primary      direct 
_atom_sites_solution_secondary    difmap 
_atom_sites_solution_hydrogens    geom 
_refine_ls_hydrogen_treatment     constr 
_refine_ls_extinction_method      none 
_refine_ls_extinction_coef        ? 
_refine_ls_number_reflns          3630 
_refine_ls_number_parameters      217 
_refine_ls_number_restraints      0 
_refine_ls_R_factor_all           0.0394 
_refine_ls_R_factor_gt            0.0387 
_refine_ls_wR_factor_ref          0.1047 
_refine_ls_wR_factor_gt           0.1041 
_refine_ls_goodness_of_fit_ref    1.044 
_refine_ls_restrained_S_all       1.044 
_refine_ls_shift/su_max           0.001 
_refine_ls_shift/su_mean          0.000 
  
loop_ 
 _atom_site_label 
 _atom_site_type_symbol 
 _atom_site_fract_x 
 _atom_site_fract_y 
 _atom_site_fract_z 
 _atom_site_U_iso_or_equiv 
 _atom_site_adp_type 
 _atom_site_occupancy 
 _atom_site_symmetry_multiplicity 
 _atom_site_calc_flag 
 _atom_site_refinement_flags 
 _atom_site_disorder_assembly 
 _atom_site_disorder_group 
Pd1 Pd -0.16033(5) 0.53813(2) 0.383855(15) 0.00994(12) Uani 1 1 d . . . 
I1 I 0.14847(4) 0.625442(16) 0.464836(13) 0.01208(12) Uani 1 1 d . . . 
N1 N -0.2092(7) 0.6204(3) 0.1951(2) 0.0143(6) Uani 1 1 d . . . 
N2 N -0.1360(7) 0.6459(2) 0.2553(2) 0.0112(6) Uani 1 1 d . . . 
C1 C -0.3643(8) 0.4714(3) 0.3228(2) 0.0120(7) Uani 1 1 d . . . 
C2 C -0.5154(8) 0.3853(3) 0.3536(2) 0.0150(7) Uani 1 1 d . . . 
H2A H -0.5355 0.3469 0.4154 0.018 Uiso 1 1 calc R . . 
C3 C -0.6418(8) 0.3519(3) 0.2963(3) 0.0147(7) Uani 1 1 d . . . 
C4 C -0.6082(9) 0.4080(3) 0.2052(3) 0.0181(8) Uani 1 1 d . . . 
H4A H -0.6909 0.3860 0.1659 0.022 Uiso 1 1 calc R . . 
C5 C -0.4580(9) 0.4940(3) 0.1721(2) 0.0168(8) Uani 1 1 d . . . 
H5A H -0.4352 0.5312 0.1103 0.020 Uiso 1 1 calc R . . 
C6 C -0.3381(8) 0.5269(3) 0.2301(2) 0.0125(7) Uani 1 1 d . . . 
C7 C -0.0142(8) 0.7437(3) 0.2235(2) 0.0128(7) Uani 1 1 d . . . 
C8 C 0.1752(8) 0.7713(3) 0.1508(2) 0.0150(7) Uani 1 1 d . . . 
H8A H 0.2248 0.7251 0.1211 0.018 Uiso 1 1 calc R . . 
C9 C 0.2901(8) 0.8667(3) 0.1224(2) 0.0154(7) Uani 1 1 d . . . 
H9A H 0.4209 0.8850 0.0734 0.018 Uiso 1 1 calc R . . 
C10 C 0.2177(8) 0.9363(3) 0.1642(2) 0.0145(7) Uani 1 1 d . . . 
C11 C 0.0254(8) 0.9075(3) 0.2359(2) 0.0145(7) Uani 1 1 d . . . 
H11A H -0.0276 0.9546 0.2647 0.017 Uiso 1 1 calc R . . 
C12 C -0.0908(8) 0.8122(3) 0.2664(2) 0.0136(7) Uani 1 1 d . . . 
H12A H -0.2204 0.7938 0.3157 0.016 Uiso 1 1 calc R . . 
C13 C -0.8041(9) 0.2568(3) 0.3325(3) 0.0194(8) Uani 1 1 d . . . 
H13A H -0.9617 0.2673 0.2914 0.023 Uiso 1 1 calc R . . 
H13B H -0.8967 0.2517 0.3894 0.023 Uiso 1 1 calc R . . 
C14 C -0.6051(8) 0.1512(3) 0.3467(2) 0.0155(7) Uani 1 1 d . . . 
H14A H -0.5136 0.1559 0.2897 0.019 Uiso 1 1 calc R . . 
H14B H -0.4470 0.1406 0.3876 0.019 Uiso 1 1 calc R . . 
C15 C -0.7724(9) 0.0555(3) 0.3839(3) 0.0196(8) Uani 1 1 d . . . 
H15A H -0.9253 0.0652 0.3416 0.023 Uiso 1 1 calc R . . 
H15B H -0.8715 0.0532 0.4393 0.023 Uiso 1 1 calc R . . 
C16 C -0.5783(10) -0.0509(3) 0.4023(3) 0.0240(9) Uani 1 1 d . . . 
H16A H -0.6981 -0.1092 0.4260 0.036 Uiso 1 1 calc R . . 
H16B H -0.4293 -0.0620 0.4452 0.036 Uiso 1 1 calc R . . 
H16C H -0.4829 -0.0500 0.3474 0.036 Uiso 1 1 calc R . . 
C17 C 0.3426(8) 1.0399(3) 0.1340(3) 0.0165(8) Uani 1 1 d . . . 
H17A H 0.4968 1.0415 0.0892 0.020 Uiso 1 1 calc R . . 
H17B H 0.4353 1.0426 0.1846 0.020 Uiso 1 1 calc R . . 
C18 C 0.1139(9) 1.1389(3) 0.0948(3) 0.0183(8) Uani 1 1 d . . . 
H18A H 0.0212 1.1364 0.0441 0.022 Uiso 1 1 calc R . . 
H18B H -0.0404 1.1376 0.1396 0.022 Uiso 1 1 calc R . . 
C19 C 0.2432(9) 1.2433(3) 0.0644(3) 0.0188(8) Uani 1 1 d . . . 
H19A H 0.3577 1.2418 0.1130 0.023 Uiso 1 1 calc R . . 
H19B H 0.3788 1.2490 0.0144 0.023 Uiso 1 1 calc R . . 
C20 C 0.0117(10) 1.3413(3) 0.0364(3) 0.0221(8) Uani 1 1 d . . . 
H20A H 0.1062 1.4058 0.0177 0.033 Uiso 1 1 calc R . . 
H20B H -0.1209 1.3369 0.0860 0.033 Uiso 1 1 calc R . . 
H20C H -0.0994 1.3443 -0.0127 0.033 Uiso 1 1 calc R . . 
  
loop_ 
 _atom_site_aniso_label 
 _atom_site_aniso_U_11 
 _atom_site_aniso_U_22 
 _atom_site_aniso_U_33 
 _atom_site_aniso_U_23 
 _atom_site_aniso_U_13 
 _atom_site_aniso_U_12 
Pd1 0.01244(18) 0.01319(18) 0.00669(18) -0.00591(13) 0.00000(11) -0.00359(12) 
I1 0.01552(17) 0.01484(17) 0.00793(16) -0.00541(11) -0.00072(10) -0.00537(11) 
N1 0.0168(16) 0.0180(15) 0.0103(15) -0.0088(12) -0.0030(12) 0.0017(12) 
N2 0.0112(14) 0.0135(15) 0.0101(14) -0.0061(12) -0.0002(11) -0.0011(11) 
C1 0.0092(17) 0.0160(17) 0.0123(17) -0.0079(14) -0.0018(13) 0.0005(13) 
C2 0.0137(18) 0.0190(18) 0.0133(17) -0.0085(15) 0.0007(14) -0.0002(14) 
C3 0.0107(17) 0.0220(19) 0.0165(18) -0.0131(15) 0.0004(14) -0.0019(14) 
C4 0.020(2) 0.0225(19) 0.0185(19) -0.0147(16) -0.0025(15) -0.0019(15) 
C5 0.023(2) 0.0186(18) 0.0113(17) -0.0094(15) -0.0007(14) 0.0009(15) 
C6 0.0138(17) 0.0163(17) 0.0091(17) -0.0068(14) 0.0012(13) -0.0023(13) 
C7 0.0152(18) 0.0119(16) 0.0105(16) -0.0038(14) -0.0048(13) 0.0007(14) 
C8 0.0159(18) 0.0204(18) 0.0109(16) -0.0094(14) 0.0002(13) -0.0006(14) 
C9 0.0156(18) 0.0203(18) 0.0100(16) -0.0061(14) 0.0025(14) -0.0032(14) 
C10 0.0171(18) 0.0157(17) 0.0094(16) -0.0034(14) -0.0046(13) -0.0009(14) 
C11 0.0157(18) 0.0181(17) 0.0124(17) -0.0092(14) -0.0023(13) -0.0006(14) 
C12 0.0155(18) 0.0170(17) 0.0096(16) -0.0068(14) 0.0002(13) -0.0022(13) 
C13 0.0144(19) 0.025(2) 0.024(2) -0.0142(17) 0.0015(15) -0.0056(15) 
C14 0.0097(17) 0.0235(19) 0.0176(18) -0.0127(15) 0.0015(14) -0.0033(14) 
C15 0.0167(19) 0.023(2) 0.024(2) -0.0152(17) 0.0053(15) -0.0055(15) 
C16 0.031(2) 0.0186(19) 0.022(2) -0.0071(16) 0.0017(17) -0.0056(17) 
C17 0.0157(18) 0.0182(19) 0.0165(18) -0.0071(15) -0.0004(14) -0.0045(15) 
C18 0.020(2) 0.0148(18) 0.0191(18) -0.0050(15) -0.0029(15) -0.0044(15) 
C19 0.022(2) 0.0164(18) 0.0175(18) -0.0057(15) 0.0030(15) -0.0060(15) 
C20 0.030(2) 0.0165(18) 0.0199(19) -0.0073(16) -0.0028(16) -0.0033(16) 
  
_geom_special_details 
; 
 All esds (except the esd in the dihedral angle between two l.s. planes) 
 are estimated using the full covariance matrix.  The cell esds are taken 
 into account individually in the estimation of esds in distances, angles 
 and torsion angles; correlations between esds in cell parameters are only 
 used when they are defined by crystal symmetry.  An approximate (isotropic) 
 treatment of cell esds is used for estimating esds involving l.s. planes. 
; 
  
loop_ 
 _geom_bond_atom_site_label_1 
 _geom_bond_atom_site_label_2 
 _geom_bond_distance 
 _geom_bond_site_symmetry_2 
 _geom_bond_publ_flag 
Pd1 C1 1.989(4) . ? 
Pd1 N2 2.054(3) . ? 
Pd1 I1 2.6056(3) 2_566 ? 
Pd1 I1 2.7331(3) . ? 
I1 Pd1 2.6056(3) 2_566 ? 
N1 N2 1.272(5) . ? 
N1 C6 1.393(5) . ? 
N2 C7 1.428(5) . ? 
C1 C2 1.371(6) . ? 
C1 C6 1.421(5) . ? 
C2 C3 1.411(5) . ? 
C2 H2A 0.9500 . ? 
C3 C4 1.402(6) . ? 
C3 C13 1.502(5) . ? 
C4 C5 1.367(6) . ? 
C4 H4A 0.9500 . ? 
C5 C6 1.400(5) . ? 
C5 H5A 0.9500 . ? 
C7 C8 1.397(5) . ? 
C7 C12 1.394(5) . ? 
C8 C9 1.386(6) . ? 
C8 H8A 0.9500 . ? 
C9 C10 1.392(5) . ? 
C9 H9A 0.9500 . ? 
C10 C11 1.393(5) . ? 
C10 C17 1.506(5) . ? 
C11 C12 1.386(5) . ? 
C11 H11A 0.9500 . ? 
C12 H12A 0.9500 . ? 
C13 C14 1.539(5) . ? 
C13 H13A 0.9900 . ? 
C13 H13B 0.9900 . ? 
C14 C15 1.522(5) . ? 
C14 H14A 0.9900 . ? 
C14 H14B 0.9900 . ? 
C15 C16 1.527(6) . ? 
C15 H15A 0.9900 . ? 
C15 H15B 0.9900 . ? 
C16 H16A 0.9800 . ? 
C16 H16B 0.9800 . ? 
C16 H16C 0.9800 . ? 
C17 C18 1.531(5) . ? 
C17 H17A 0.9900 . ? 
C17 H17B 0.9900 . ? 
C18 C19 1.526(5) . ? 
C18 H18A 0.9900 . ? 
C18 H18B 0.9900 . ? 
C19 C20 1.519(5) . ? 
C19 H19A 0.9900 . ? 
C19 H19B 0.9900 . ? 
C20 H20A 0.9800 . ? 
C20 H20B 0.9800 . ? 
C20 H20C 0.9800 . ? 
  
loop_ 
 _geom_angle_atom_site_label_1 
 _geom_angle_atom_site_label_2 
 _geom_angle_atom_site_label_3 
 _geom_angle 
 _geom_angle_site_symmetry_1 
 _geom_angle_site_symmetry_3 
 _geom_angle_publ_flag 
C1 Pd1 N2 78.96(14) . . ? 
C1 Pd1 I1 94.26(11) . 2_566 ? 
N2 Pd1 I1 169.07(9) . 2_566 ? 
C1 Pd1 I1 176.86(10) . . ? 
N2 Pd1 I1 100.41(9) . . ? 
I1 Pd1 I1 85.897(10) 2_566 . ? 
Pd1 I1 Pd1 94.103(10) 2_566 . ? 
N2 N1 C6 111.5(3) . . ? 
N1 N2 C7 114.3(3) . . ? 
N1 N2 Pd1 118.2(3) . . ? 
C7 N2 Pd1 127.1(2) . . ? 
C2 C1 C6 117.6(4) . . ? 
C2 C1 Pd1 132.2(3) . . ? 
C6 C1 Pd1 110.2(3) . . ? 
C1 C2 C3 122.0(3) . . ? 
C1 C2 H2A 119.0 . . ? 
C3 C2 H2A 119.0 . . ? 
C4 C3 C2 118.8(4) . . ? 
C4 C3 C13 120.8(4) . . ? 
C2 C3 C13 120.4(3) . . ? 
C5 C4 C3 120.9(4) . . ? 
C5 C4 H4A 119.6 . . ? 
C3 C4 H4A 119.6 . . ? 
C4 C5 C6 119.5(4) . . ? 
C4 C5 H5A 120.3 . . ? 
C6 C5 H5A 120.3 . . ? 
N1 C6 C5 118.6(3) . . ? 
N1 C6 C1 120.0(3) . . ? 
C5 C6 C1 121.3(4) . . ? 
C8 C7 C12 120.4(4) . . ? 
C8 C7 N2 121.3(3) . . ? 
C12 C7 N2 118.3(3) . . ? 
C9 C8 C7 119.5(3) . . ? 
C9 C8 H8A 120.3 . . ? 
C7 C8 H8A 120.3 . . ? 
C8 C9 C10 121.3(3) . . ? 
C8 C9 H9A 119.4 . . ? 
C10 C9 H9A 119.4 . . ? 
C9 C10 C11 118.1(4) . . ? 
C9 C10 C17 121.6(3) . . ? 
C11 C10 C17 120.3(3) . . ? 
C12 C11 C10 122.0(3) . . ? 
C12 C11 H11A 119.0 . . ? 
C10 C11 H11A 119.0 . . ? 
C11 C12 C7 118.8(3) . . ? 
C11 C12 H12A 120.6 . . ? 
C7 C12 H12A 120.6 . . ? 
C3 C13 C14 112.8(3) . . ? 
C3 C13 H13A 109.0 . . ? 
C14 C13 H13A 109.0 . . ? 
C3 C13 H13B 109.0 . . ? 
C14 C13 H13B 109.0 . . ? 
H13A C13 H13B 107.8 . . ? 
C15 C14 C13 112.1(3) . . ? 
C15 C14 H14A 109.2 . . ? 
C13 C14 H14A 109.2 . . ? 
C15 C14 H14B 109.2 . . ? 
C13 C14 H14B 109.2 . . ? 
H14A C14 H14B 107.9 . . ? 
C14 C15 C16 113.3(3) . . ? 
C14 C15 H15A 108.9 . . ? 
C16 C15 H15A 108.9 . . ? 
C14 C15 H15B 108.9 . . ? 
C16 C15 H15B 108.9 . . ? 
H15A C15 H15B 107.7 . . ? 
C15 C16 H16A 109.5 . . ? 
C15 C16 H16B 109.5 . . ? 
H16A C16 H16B 109.5 . . ? 
C15 C16 H16C 109.5 . . ? 
H16A C16 H16C 109.5 . . ? 
H16B C16 H16C 109.5 . . ? 
C10 C17 C18 113.3(3) . . ? 
C10 C17 H17A 108.9 . . ? 
C18 C17 H17A 108.9 . . ? 
C10 C17 H17B 108.9 . . ? 
C18 C17 H17B 108.9 . . ? 
H17A C17 H17B 107.7 . . ? 
C19 C18 C17 112.8(3) . . ? 
C19 C18 H18A 109.0 . . ? 
C17 C18 H18A 109.0 . . ? 
C19 C18 H18B 109.0 . . ? 
C17 C18 H18B 109.0 . . ? 
H18A C18 H18B 107.8 . . ? 
C20 C19 C18 112.8(3) . . ? 
C20 C19 H19A 109.0 . . ? 
C18 C19 H19A 109.0 . . ? 
C20 C19 H19B 109.0 . . ? 
C18 C19 H19B 109.0 . . ? 
H19A C19 H19B 107.8 . . ? 
C19 C20 H20A 109.5 . . ? 
C19 C20 H20B 109.5 . . ? 
H20A C20 H20B 109.5 . . ? 
C19 C20 H20C 109.5 . . ? 
H20A C20 H20C 109.5 . . ? 
H20B C20 H20C 109.5 . . ? 
  
loop_ 
 _geom_torsion_atom_site_label_1 
 _geom_torsion_atom_site_label_2 
 _geom_torsion_atom_site_label_3 
 _geom_torsion_atom_site_label_4 
 _geom_torsion 
 _geom_torsion_site_symmetry_1 
 _geom_torsion_site_symmetry_2 
 _geom_torsion_site_symmetry_3 
 _geom_torsion_site_symmetry_4 
 _geom_torsion_publ_flag 
N2 Pd1 I1 Pd1 -170.99(8) . . . 2_566 ? 
I1 Pd1 I1 Pd1 0.0 2_566 . . 2_566 ? 
C6 N1 N2 C7 -177.4(3) . . . . ? 
C6 N1 N2 Pd1 9.2(4) . . . . ? 
C1 Pd1 N2 N1 -10.1(3) . . . . ? 
I1 Pd1 N2 N1 42.2(6) 2_566 . . . ? 
I1 Pd1 N2 N1 166.7(2) . . . . ? 
C1 Pd1 N2 C7 177.4(3) . . . . ? 
I1 Pd1 N2 C7 -130.3(4) 2_566 . . . ? 
I1 Pd1 N2 C7 -5.8(3) . . . . ? 
N2 Pd1 C1 C2 -172.8(4) . . . . ? 
I1 Pd1 C1 C2 15.9(4) 2_566 . . . ? 
N2 Pd1 C1 C6 7.7(2) . . . . ? 
I1 Pd1 C1 C6 -163.6(2) 2_566 . . . ? 
C6 C1 C2 C3 -0.1(5) . . . . ? 
Pd1 C1 C2 C3 -179.5(3) . . . . ? 
C1 C2 C3 C4 0.8(5) . . . . ? 
C1 C2 C3 C13 179.6(3) . . . . ? 
C2 C3 C4 C5 -0.5(6) . . . . ? 
C13 C3 C4 C5 -179.3(4) . . . . ? 
C3 C4 C5 C6 -0.5(6) . . . . ? 
N2 N1 C6 C5 173.6(3) . . . . ? 
N2 N1 C6 C1 -2.0(5) . . . . ? 
C4 C5 C6 N1 -174.2(3) . . . . ? 
C4 C5 C6 C1 1.3(5) . . . . ? 
C2 C1 C6 N1 174.4(3) . . . . ? 
Pd1 C1 C6 N1 -6.0(4) . . . . ? 
C2 C1 C6 C5 -1.0(5) . . . . ? 
Pd1 C1 C6 C5 178.6(3) . . . . ? 
N1 N2 C7 C8 -39.1(5) . . . . ? 
Pd1 N2 C7 C8 133.6(3) . . . . ? 
N1 N2 C7 C12 140.3(3) . . . . ? 
Pd1 N2 C7 C12 -46.9(4) . . . . ? 
C12 C7 C8 C9 1.0(6) . . . . ? 
N2 C7 C8 C9 -179.6(3) . . . . ? 
C7 C8 C9 C10 -0.8(6) . . . . ? 
C8 C9 C10 C11 0.0(5) . . . . ? 
C8 C9 C10 C17 179.7(3) . . . . ? 
C9 C10 C11 C12 0.7(6) . . . . ? 
C17 C10 C11 C12 -179.1(3) . . . . ? 
C10 C11 C12 C7 -0.5(5) . . . . ? 
C8 C7 C12 C11 -0.3(5) . . . . ? 
N2 C7 C12 C11 -179.8(3) . . . . ? 
C4 C3 C13 C14 88.7(4) . . . . ? 
C2 C3 C13 C14 -90.0(4) . . . . ? 
C3 C13 C14 C15 179.7(3) . . . . ? 
C13 C14 C15 C16 -177.5(3) . . . . ? 
C9 C10 C17 C18 112.7(4) . . . . ? 
C11 C10 C17 C18 -67.5(5) . . . . ? 
C10 C17 C18 C19 180.0(3) . . . . ? 
C17 C18 C19 C20 -172.7(3) . . . . ? 
  
_diffrn_measured_fraction_theta_max    0.992 
_diffrn_reflns_theta_full              69.99 
_diffrn_measured_fraction_theta_full   0.992 
_refine_diff_density_max    1.738 
_refine_diff_density_min   -1.924 
_refine_diff_density_rms    0.202 

#===END
