# Supplementary material for: Iodide-enhanced palladium catalysis via formation of iodide-bridged binuclear palladium complex
Source: Commun Chem. 2020 Mar 31;3:41. doi: 10.1038/s42004-020-0287-0 (PMC9814094; doi:10.1038/s42004-020-0287-0)
Supplement: Supplementary file 6 — Supplementary Data 5 [file 42004_2020_287_MOESM6_ESM.cif]

data_5b 
  
_audit_creation_method            SHELXL-97 
_chemical_name_systematic 
; 
 ? 
; 
_chemical_name_common             [Pd2(OAc)2(nBu-Azobenzene)2] 
_chemical_melting_point           ? 
_chemical_formula_moiety          'C44 H56 N4 O4 Pd2'  
_chemical_formula_sum             'C44 H56 N4 O4 Pd2' 
_chemical_formula_weight          917.73 
  
loop_ 
 _atom_type_symbol 
 _atom_type_description 
 _atom_type_scat_dispersion_real 
 _atom_type_scat_dispersion_imag 
 _atom_type_scat_source 
 'C'  'C'   0.0181   0.0091 
 'International Tables Vol C Tables 4.2.6.8 and 6.1.1.4' 
 'H'  'H'   0.0000   0.0000 
 'International Tables Vol C Tables 4.2.6.8 and 6.1.1.4' 
 'N'  'N'   0.0311   0.0180 
 'International Tables Vol C Tables 4.2.6.8 and 6.1.1.4' 
 'O'  'O'   0.0492   0.0322 
 'International Tables Vol C Tables 4.2.6.8 and 6.1.1.4' 
 'Pd'  'Pd'   0.1215   3.9337 
 'International Tables Vol C Tables 4.2.6.8 and 6.1.1.4' 
  
_symmetry_cell_setting            triclinic  
_symmetry_space_group_name_H-M     'P -1'  
_symmetry_space_group_name_Hall   '-P 1'
  
loop_ 
 _symmetry_equiv_pos_as_xyz 
 'x, y, z' 
 '-x, -y, -z' 
  
_cell_length_a                    10.9439(3) 
_cell_length_b                    11.2900(3) 
_cell_length_c                    17.5270(5) 
_cell_angle_alpha                 85.362(2) 
_cell_angle_beta                  75.755(2) 
_cell_angle_gamma                 81.146(2) 
_cell_volume                      2071.89(9) 
_cell_formula_units_Z             2 
_cell_measurement_temperature     100(2) 
_cell_measurement_reflns_used     22744 
_cell_measurement_theta_min       3.9510 
_cell_measurement_theta_max       73.6550 
  
_exptl_crystal_description        block 
_exptl_crystal_colour             'dark red'
_exptl_crystal_size_max           0.40 
_exptl_crystal_size_mid           0.20 
_exptl_crystal_size_min           0.12 
_exptl_crystal_density_meas       none 
_exptl_crystal_density_diffrn     1.471 
_exptl_crystal_density_method     'not measured' 
_exptl_crystal_F_000              944 
_exptl_absorpt_coefficient_mu     7.365 
_exptl_absorpt_correction_type    multi-scan 
_exptl_absorpt_correction_T_min   0.1566 
_exptl_absorpt_correction_T_max   0.4719 
_exptl_absorpt_process_details     
; 
CrysAlisPro 1.171.39.46 (Rigaku Oxford Diffraction, 2018) 
Empirical absorption correction using spherical harmonics, 
 implemented in SCALE3 ABSPACK scaling algorithm. 
; 
  
_exptl_special_details 
; 
 ? 
; 
  
_diffrn_ambient_temperature       100(2) 
_diffrn_radiation_wavelength      1.54184 
_diffrn_radiation_type            CuK\a 
_diffrn_radiation_source          'fine-focus sealed tube' 
_diffrn_radiation_monochromator   graphite 
_diffrn_measurement_device_type   'SuperNova, Dual, Cu at home/near, Atlas' 
_diffrn_measurement_method        '\w scans' 
_diffrn_detector_area_resol_mean  10.5594 
_diffrn_standards_number          ? 
_diffrn_standards_interval_count  ? 
_diffrn_standards_interval_time   ? 
_diffrn_standards_decay_%         ? 
_diffrn_reflns_number             37130 
_diffrn_reflns_av_R_equivalents   0.0382 
_diffrn_reflns_av_sigmaI/netI     0.0223 
_diffrn_reflns_limit_h_min        -13 
_diffrn_reflns_limit_h_max        13 
_diffrn_reflns_limit_k_min        -13 
_diffrn_reflns_limit_k_max        13 
_diffrn_reflns_limit_l_min        -21 
_diffrn_reflns_limit_l_max        21 
_diffrn_reflns_theta_min          3.97 
_diffrn_reflns_theta_max          70.00 
_reflns_number_total              7858 
_reflns_number_gt                 7309 
_reflns_threshold_expression      >2sigma(I) 
  
_computing_data_collection        'CrysAlisPro, Agilent Technologies' 
_computing_cell_refinement        'CrysAlisPro, Agilent Technologies' 
_computing_data_reduction         'CrysAlisPro, Agilent Technologies' 
_computing_structure_solution     'SHELXS-97 (Sheldrick, 1990)' 
_computing_structure_refinement   'SHELXL-97 (Sheldrick, 1997)' 
_computing_molecular_graphics     'Bruker SHELXTL' 
_computing_publication_material   'Bruker SHELXTL'
  
_refine_special_details 
; 
 Refinement of F^2^ against ALL reflections.  The weighted R-factor wR and 
 goodness of fit S are based on F^2^, conventional R-factors R are based 
 on F, with F set to zero for negative F^2^. The threshold expression of 
 F^2^ > 2sigma(F^2^) is used only for calculating R-factors(gt) etc. and is 
 not relevant to the choice of reflections for refinement.  R-factors based 
 on F^2^ are statistically about twice as large as those based on F, and R- 
 factors based on ALL data will be even larger. 
; 
  
_refine_ls_structure_factor_coef  Fsqd 
_refine_ls_matrix_type            full 
_refine_ls_weighting_scheme       calc 
_refine_ls_weighting_details 
 'calc w=1/[\s^2^(Fo^2^)+(0.0475P)^2^+1.7880P] where P=(Fo^2^+2Fc^2^)/3' 
_atom_sites_solution_primary      direct 
_atom_sites_solution_secondary    difmap 
_atom_sites_solution_hydrogens    geom 
_refine_ls_hydrogen_treatment     constr
_refine_ls_extinction_method      none 
_refine_ls_extinction_coef        ? 
_refine_ls_number_reflns          7858 
_refine_ls_number_parameters      506 
_refine_ls_number_restraints      0 
_refine_ls_R_factor_all           0.0301 
_refine_ls_R_factor_gt            0.0277 
_refine_ls_wR_factor_ref          0.0772 
_refine_ls_wR_factor_gt           0.0756 
_refine_ls_goodness_of_fit_ref    1.051 
_refine_ls_restrained_S_all       1.051 
_refine_ls_shift/su_max           0.003 
_refine_ls_shift/su_mean          0.000 
  
loop_ 
 _atom_site_label 
 _atom_site_type_symbol 
 _atom_site_fract_x 
 _atom_site_fract_y 
 _atom_site_fract_z 
 _atom_site_U_iso_or_equiv 
 _atom_site_adp_type 
 _atom_site_occupancy 
 _atom_site_symmetry_multiplicity 
 _atom_site_calc_flag 
 _atom_site_refinement_flags 
 _atom_site_disorder_assembly 
 _atom_site_disorder_group 
Pd1 Pd 0.937368(16) 0.313242(14) 0.803053(9) 0.01691(6) Uani 1 1 d . . . 
Pd2 Pd 0.768021(15) 0.536141(14) 0.836498(9) 0.01605(6) Uani 1 1 d . . . 
O1 O 0.84414(17) 0.25910(15) 0.91268(10) 0.0228(4) Uani 1 1 d . . . 
O2 O 0.71280(16) 0.43181(15) 0.94316(10) 0.0211(4) Uani 1 1 d . . . 
O3 O 1.03730(17) 0.41639(16) 0.85760(10) 0.0242(4) Uani 1 1 d . . . 
O4 O 0.90419(17) 0.58896(15) 0.88181(10) 0.0231(4) Uani 1 1 d . . . 
N2 N 1.01786(19) 0.34392(18) 0.68678(11) 0.0189(4) Uani 1 1 d . . . 
N1 N 0.9775(2) 0.29506(18) 0.63619(11) 0.0201(4) Uani 1 1 d . . . 
N3 N 0.6607(2) 0.52710(17) 0.70470(12) 0.0198(4) Uani 1 1 d . . . 
N4 N 0.64517(19) 0.49414(17) 0.77726(11) 0.0182(4) Uani 1 1 d . . . 
C1 C 0.8534(2) 0.2100(2) 0.75503(14) 0.0194(5) Uani 1 1 d . . . 
C2 C 0.7692(2) 0.1305(2) 0.78998(14) 0.0197(5) Uani 1 1 d . . . 
H2B H 0.7436 0.1231 0.8458 0.024 Uiso 1 1 calc R . . 
C3 C 0.7205(2) 0.0605(2) 0.74466(15) 0.0212(5) Uani 1 1 d . . . 
C4 C 0.7559(2) 0.0735(2) 0.66251(15) 0.0234(5) Uani 1 1 d . . . 
H4A H 0.7225 0.0275 0.6315 0.028 Uiso 1 1 calc R . . 
C5 C 0.8394(3) 0.1531(2) 0.62579(14) 0.0240(5) Uani 1 1 d . . . 
H5A H 0.8630 0.1618 0.5699 0.029 Uiso 1 1 calc R . . 
C6 C 0.8884(2) 0.2201(2) 0.67179(14) 0.0199(5) Uani 1 1 d . . . 
C7 C 1.1099(2) 0.4224(2) 0.65346(14) 0.0194(5) Uani 1 1 d . A . 
C8 C 1.2016(2) 0.4360(2) 0.69351(14) 0.0233(5) Uani 1 1 d . . . 
H8A H 1.2015 0.3954 0.7432 0.028 Uiso 1 1 calc R . . 
C9 C 1.2932(3) 0.5094(2) 0.66012(15) 0.0267(5) Uani 1 1 d . A . 
H9A H 1.3563 0.5181 0.6872 0.032 Uiso 1 1 calc R . . 
C10 C 1.2947(3) 0.5708(2) 0.58771(15) 0.0279(6) Uani 1 1 d . . . 
C11 C 1.2015(3) 0.5558(2) 0.54874(15) 0.0274(6) Uani 1 1 d . A . 
H11A H 1.2010 0.5966 0.4992 0.033 Uiso 1 1 calc R . . 
C12 C 1.1099(2) 0.4825(2) 0.58095(14) 0.0215(5) Uani 1 1 d . . . 
H12A H 1.0471 0.4731 0.5537 0.026 Uiso 1 1 calc R A . 
C13 C 0.6344(3) -0.0278(2) 0.78717(14) 0.0244(5) Uani 1 1 d . . . 
H13A H 0.5680 0.0147 0.8288 0.029 Uiso 1 1 calc R . . 
H13B H 0.6852 -0.0905 0.8138 0.029 Uiso 1 1 calc R . . 
C14 C 0.5684(2) -0.0900(2) 0.73796(14) 0.0226(5) Uani 1 1 d . . . 
H14A H 0.5179 -0.0288 0.7102 0.027 Uiso 1 1 calc R . . 
H14B H 0.6334 -0.1368 0.6977 0.027 Uiso 1 1 calc R . . 
C15 C 0.4812(3) -0.1734(2) 0.78894(15) 0.0266(5) Uani 1 1 d . . . 
H15A H 0.5318 -0.2323 0.8181 0.032 Uiso 1 1 calc R . . 
H15B H 0.4153 -0.1256 0.8282 0.032 Uiso 1 1 calc R . . 
C16 C 0.4160(3) -0.2410(2) 0.74235(16) 0.0286(6) Uani 1 1 d . . . 
H16A H 0.3614 -0.2926 0.7785 0.043 Uiso 1 1 calc R . . 
H16B H 0.4805 -0.2903 0.7043 0.043 Uiso 1 1 calc R . . 
H16C H 0.3641 -0.1834 0.7142 0.043 Uiso 1 1 calc R . . 
C17 C 1.3944(3) 0.6537(3) 0.55612(17) 0.0420(8) Uani 0.661(10) 1 d P A 1 
H17A H 1.3663 0.7296 0.5840 0.050 Uiso 0.661(10) 1 calc PR A 1 
H17B H 1.4746 0.6163 0.5699 0.050 Uiso 0.661(10) 1 calc PR A 1 
C18 C 1.4235(3) 0.6842(3) 0.46871(17) 0.0362(7) Uani 0.661(10) 1 d P A 1 
H18A H 1.3490 0.7354 0.4553 0.043 Uiso 0.661(10) 1 calc PR A 1 
H18B H 1.4391 0.6095 0.4398 0.043 Uiso 0.661(10) 1 calc PR A 1 
C19 C 1.5425(7) 0.7514(7) 0.4423(3) 0.0406(16) Uani 0.661(10) 1 d P A 1 
H19A H 1.6172 0.6981 0.4538 0.049 Uiso 0.661(10) 1 calc PR A 1 
H19B H 1.5596 0.7678 0.3846 0.049 Uiso 0.661(10) 1 calc PR A 1 
C20 C 1.5284(6) 0.8669(6) 0.4816(3) 0.057(2) Uani 0.661(10) 1 d P A 1 
H20A H 1.6067 0.9034 0.4628 0.085 Uiso 0.661(10) 1 calc PR A 1 
H20B H 1.5126 0.8515 0.5387 0.085 Uiso 0.661(10) 1 calc PR A 1 
H20C H 1.4567 0.9215 0.4689 0.085 Uiso 0.661(10) 1 calc PR A 1 
C17' C 1.3944(3) 0.6537(3) 0.55612(17) 0.0420(8) Uani 0.339(10) 1 d P A 2 
H17C H 1.3663 0.7296 0.5840 0.050 Uiso 0.339(10) 1 calc PR A 2 
H17D H 1.4746 0.6163 0.5699 0.050 Uiso 0.339(10) 1 calc PR A 2 
C18' C 1.4235(3) 0.6842(3) 0.46871(17) 0.0362(7) Uani 0.339(10) 1 d P A 2 
H18C H 1.3430 0.6922 0.4512 0.043 Uiso 0.339(10) 1 calc PR A 2 
H18D H 1.4809 0.6159 0.4416 0.043 Uiso 0.339(10) 1 calc PR A 2 
C19' C 1.4848(11) 0.7988(9) 0.4413(5) 0.028(2) Uani 0.339(10) 1 d P A 2 
H19C H 1.4245 0.8699 0.4622 0.033 Uiso 0.339(10) 1 calc PR A 2 
H19D H 1.5056 0.8072 0.3830 0.033 Uiso 0.339(10) 1 calc PR A 2 
C20' C 1.6067(8) 0.7911(8) 0.4711(5) 0.027(2) Uani 0.339(10) 1 d P A 2 
H20D H 1.6464 0.8638 0.4536 0.041 Uiso 0.339(10) 1 calc PR A 2 
H20E H 1.6662 0.7208 0.4499 0.041 Uiso 0.339(10) 1 calc PR A 2 
H20F H 1.5854 0.7837 0.5288 0.041 Uiso 0.339(10) 1 calc PR A 2 
C21 C 0.8178(2) 0.6287(2) 0.73760(14) 0.0203(5) Uani 1 1 d . . . 
C22 C 0.9063(2) 0.7086(2) 0.71610(14) 0.0203(5) Uani 1 1 d . . . 
H22A H 0.9493 0.7273 0.7536 0.024 Uiso 1 1 calc R . . 
C23 C 0.9332(2) 0.7620(2) 0.63998(14) 0.0222(5) Uani 1 1 d . . . 
C24 C 0.8691(3) 0.7326(2) 0.58497(15) 0.0265(5) Uani 1 1 d . . . 
H24A H 0.8873 0.7677 0.5330 0.032 Uiso 1 1 calc R . . 
C25 C 0.7804(3) 0.6538(2) 0.60529(15) 0.0247(5) Uani 1 1 d . . . 
H25A H 0.7377 0.6350 0.5677 0.030 Uiso 1 1 calc R . . 
C26 C 0.7541(2) 0.6022(2) 0.68149(14) 0.0200(5) Uani 1 1 d . . . 
C27 C 0.5497(2) 0.4170(2) 0.80717(14) 0.0188(5) Uani 1 1 d . . . 
C28 C 0.4827(2) 0.4248(2) 0.88538(15) 0.0225(5) Uani 1 1 d . . . 
H28A H 0.5002 0.4804 0.9178 0.027 Uiso 1 1 calc R . . 
C29 C 0.3900(2) 0.3509(2) 0.91599(15) 0.0238(5) Uani 1 1 d . . . 
H29A H 0.3438 0.3571 0.9694 0.029 Uiso 1 1 calc R . . 
C30 C 0.3636(2) 0.2676(2) 0.86949(15) 0.0221(5) Uani 1 1 d . . . 
C31 C 0.4335(2) 0.2613(2) 0.79105(15) 0.0226(5) Uani 1 1 d . . . 
H31A H 0.4173 0.2050 0.7586 0.027 Uiso 1 1 calc R . . 
C32 C 0.5255(2) 0.3350(2) 0.75932(14) 0.0212(5) Uani 1 1 d . . . 
H32A H 0.5714 0.3296 0.7058 0.025 Uiso 1 1 calc R . . 
C33 C 1.0320(3) 0.8467(2) 0.61393(15) 0.0257(5) Uani 1 1 d . . . 
H33A H 0.9992 0.9120 0.5800 0.031 Uiso 1 1 calc R . . 
H33B H 1.1095 0.8021 0.5810 0.031 Uiso 1 1 calc R . . 
C34 C 1.0705(2) 0.9036(2) 0.67916(15) 0.0239(5) Uani 1 1 d . . . 
H34A H 1.1090 0.8395 0.7115 0.029 Uiso 1 1 calc R . . 
H34B H 0.9934 0.9459 0.7138 0.029 Uiso 1 1 calc R . . 
C35 C 1.1652(3) 0.9923(2) 0.64652(16) 0.0278(6) Uani 1 1 d . . . 
H35A H 1.2444 0.9489 0.6145 0.033 Uiso 1 1 calc R . . 
H35B H 1.1288 1.0534 0.6115 0.033 Uiso 1 1 calc R . . 
C36 C 1.1976(3) 1.0551(2) 0.71157(17) 0.0306(6) Uani 1 1 d . . . 
H36A H 1.2585 1.1107 0.6879 0.046 Uiso 1 1 calc R . . 
H36B H 1.2352 0.9951 0.7459 0.046 Uiso 1 1 calc R . . 
H36C H 1.1198 1.0999 0.7426 0.046 Uiso 1 1 calc R . . 
C37 C 0.2627(3) 0.1857(2) 0.90018(16) 0.0282(6) Uani 1 1 d . . . 
H37A H 0.1916 0.2122 0.8743 0.034 Uiso 1 1 calc R . . 
H37B H 0.2998 0.1036 0.8834 0.034 Uiso 1 1 calc R . . 
C38 C 0.2084(3) 0.1795(2) 0.98794(16) 0.0292(6) Uani 1 1 d . . . 
H38A H 0.1716 0.2611 1.0057 0.035 Uiso 1 1 calc R . . 
H38B H 0.2779 0.1500 1.0146 0.035 Uiso 1 1 calc R . . 
C39 C 0.1057(3) 0.0970(3) 1.01213(17) 0.0327(6) Uani 1 1 d . . . 
H39A H 0.0380 0.1246 0.9837 0.039 Uiso 1 1 calc R . . 
H39B H 0.1436 0.0147 0.9961 0.039 Uiso 1 1 calc R . . 
C40 C 0.0469(3) 0.0936(3) 1.09989(17) 0.0352(6) Uani 1 1 d . . . 
H40A H -0.0183 0.0399 1.1121 0.053 Uiso 1 1 calc R . . 
H40B H 0.0078 0.1746 1.1160 0.053 Uiso 1 1 calc R . . 
H40C H 0.1131 0.0643 1.1284 0.053 Uiso 1 1 calc R . . 
C41 C 0.7543(2) 0.3242(2) 0.95687(14) 0.0208(5) Uani 1 1 d . . . 
C42 C 0.6896(3) 0.2636(2) 1.03234(15) 0.0297(6) Uani 1 1 d . . . 
H42A H 0.6218 0.3210 1.0622 0.044 Uiso 1 1 calc R . . 
H42B H 0.7519 0.2349 1.0637 0.044 Uiso 1 1 calc R . . 
H42C H 0.6530 0.1955 1.0203 0.044 Uiso 1 1 calc R . . 
C43 C 1.0066(2) 0.5201(2) 0.88301(13) 0.0205(5) Uani 1 1 d . . . 
C44 C 1.1000(3) 0.5694(3) 0.91755(16) 0.0288(6) Uani 1 1 d . . . 
H44A H 1.1755 0.5094 0.9156 0.043 Uiso 1 1 calc R . . 
H44B H 1.0604 0.5889 0.9724 0.043 Uiso 1 1 calc R . . 
H44C H 1.1250 0.6422 0.8872 0.043 Uiso 1 1 calc R . . 
  
loop_ 
 _atom_site_aniso_label 
 _atom_site_aniso_U_11 
 _atom_site_aniso_U_22 
 _atom_site_aniso_U_33 
 _atom_site_aniso_U_23 
 _atom_site_aniso_U_13 
 _atom_site_aniso_U_12 
Pd1 0.01785(11) 0.01755(9) 0.01452(9) -0.00271(6) -0.00189(7) -0.00205(7) 
Pd2 0.01696(11) 0.01587(9) 0.01657(10) -0.00211(6) -0.00511(7) -0.00349(6) 
O1 0.0280(10) 0.0219(8) 0.0161(8) -0.0015(7) 0.0000(7) -0.0048(7) 
O2 0.0212(9) 0.0245(9) 0.0178(8) -0.0017(7) -0.0031(7) -0.0054(7) 
O3 0.0228(9) 0.0282(9) 0.0226(8) -0.0061(7) -0.0061(7) -0.0029(7) 
O4 0.0262(10) 0.0222(8) 0.0247(9) -0.0011(7) -0.0111(7) -0.0069(7) 
N2 0.0179(10) 0.0192(9) 0.0181(9) -0.0030(8) -0.0017(8) -0.0015(8) 
N1 0.0202(11) 0.0207(10) 0.0190(10) -0.0027(8) -0.0039(8) -0.0019(8) 
N3 0.0206(11) 0.0188(9) 0.0200(10) -0.0040(8) -0.0052(8) -0.0003(8) 
N4 0.0176(10) 0.0172(9) 0.0197(10) -0.0038(7) -0.0044(8) -0.0009(8) 
C1 0.0181(12) 0.0182(11) 0.0204(11) -0.0030(9) -0.0038(10) 0.0016(9) 
C2 0.0202(13) 0.0194(11) 0.0182(11) -0.0027(9) -0.0019(9) -0.0018(9) 
C3 0.0169(12) 0.0208(11) 0.0250(12) -0.0029(9) -0.0039(10) -0.0009(9) 
C4 0.0245(14) 0.0252(12) 0.0223(12) -0.0039(9) -0.0065(10) -0.0057(10) 
C5 0.0256(14) 0.0280(13) 0.0185(11) -0.0028(10) -0.0038(10) -0.0056(10) 
C6 0.0175(12) 0.0196(11) 0.0212(11) -0.0015(9) -0.0020(9) -0.0023(9) 
C7 0.0186(12) 0.0194(11) 0.0180(11) -0.0046(9) 0.0011(9) -0.0025(9) 
C8 0.0233(13) 0.0255(12) 0.0199(12) -0.0014(9) -0.0030(10) -0.0031(10) 
C9 0.0255(14) 0.0326(13) 0.0240(12) -0.0041(10) -0.0051(11) -0.0094(11) 
C10 0.0323(15) 0.0277(13) 0.0238(13) -0.0050(10) -0.0014(11) -0.0112(11) 
C11 0.0412(16) 0.0226(12) 0.0187(12) 0.0001(9) -0.0046(11) -0.0097(11) 
C12 0.0236(13) 0.0212(11) 0.0200(11) -0.0040(9) -0.0045(10) -0.0032(10) 
C13 0.0267(14) 0.0255(12) 0.0207(12) -0.0008(10) -0.0027(10) -0.0073(10) 
C14 0.0240(13) 0.0221(12) 0.0209(12) -0.0018(9) -0.0031(10) -0.0041(10) 
C15 0.0281(15) 0.0274(13) 0.0251(12) -0.0013(10) -0.0036(11) -0.0109(11) 
C16 0.0278(15) 0.0276(13) 0.0328(14) -0.0045(11) -0.0084(12) -0.0070(11) 
C17 0.057(2) 0.0494(18) 0.0253(14) 0.0008(13) -0.0047(14) -0.0350(17) 
C18 0.0363(17) 0.0484(17) 0.0258(14) 0.0020(12) -0.0033(12) -0.0205(14) 
C19 0.035(4) 0.067(4) 0.023(2) 0.006(3) -0.002(2) -0.029(3) 
C20 0.057(4) 0.060(4) 0.051(3) 0.010(3) 0.005(3) -0.038(4) 
C17' 0.057(2) 0.0494(18) 0.0253(14) 0.0008(13) -0.0047(14) -0.0350(17) 
C18' 0.0363(17) 0.0484(17) 0.0258(14) 0.0020(12) -0.0033(12) -0.0205(14) 
C19' 0.020(5) 0.037(5) 0.025(4) 0.007(4) -0.006(4) -0.003(4) 
C20' 0.027(5) 0.031(5) 0.022(4) -0.001(3) -0.003(3) -0.002(4) 
C21 0.0197(13) 0.0185(11) 0.0216(12) -0.0056(9) -0.0035(10) 0.0008(9) 
C22 0.0213(13) 0.0175(11) 0.0220(12) -0.0037(9) -0.0040(10) -0.0032(9) 
C23 0.0228(13) 0.0192(11) 0.0221(12) -0.0041(9) 0.0004(10) -0.0028(10) 
C24 0.0323(15) 0.0276(13) 0.0174(11) -0.0014(10) -0.0014(11) -0.0046(11) 
C25 0.0275(14) 0.0270(12) 0.0205(12) -0.0059(10) -0.0059(10) -0.0037(10) 
C26 0.0190(12) 0.0191(11) 0.0212(11) -0.0058(9) -0.0033(10) -0.0002(9) 
C27 0.0141(12) 0.0191(11) 0.0240(12) -0.0014(9) -0.0068(9) -0.0012(9) 
C28 0.0199(13) 0.0252(12) 0.0241(12) -0.0079(10) -0.0068(10) -0.0023(10) 
C29 0.0189(13) 0.0294(13) 0.0229(12) -0.0074(10) -0.0027(10) -0.0026(10) 
C30 0.0192(13) 0.0233(12) 0.0246(12) -0.0026(9) -0.0062(10) -0.0032(10) 
C31 0.0225(13) 0.0227(12) 0.0256(12) -0.0052(10) -0.0095(10) -0.0038(10) 
C32 0.0210(13) 0.0228(12) 0.0202(11) -0.0048(9) -0.0059(10) -0.0007(10) 
C33 0.0285(14) 0.0231(12) 0.0229(12) -0.0019(10) 0.0011(11) -0.0070(10) 
C34 0.0204(13) 0.0242(12) 0.0262(12) -0.0010(10) -0.0012(10) -0.0069(10) 
C35 0.0220(14) 0.0247(12) 0.0341(14) -0.0036(11) 0.0016(11) -0.0069(10) 
C36 0.0253(15) 0.0247(13) 0.0410(15) -0.0070(11) -0.0042(12) -0.0042(11) 
C37 0.0272(15) 0.0274(13) 0.0310(14) -0.0031(11) -0.0052(11) -0.0090(11) 
C38 0.0271(15) 0.0307(14) 0.0314(14) -0.0031(11) -0.0069(12) -0.0085(11) 
C39 0.0348(16) 0.0293(14) 0.0353(15) -0.0023(11) -0.0057(12) -0.0122(12) 
C40 0.0386(17) 0.0335(15) 0.0329(15) 0.0046(12) -0.0062(13) -0.0098(13) 
C41 0.0237(13) 0.0229(12) 0.0194(11) -0.0023(9) -0.0076(10) -0.0094(10) 
C42 0.0353(16) 0.0322(14) 0.0205(12) -0.0014(10) -0.0004(11) -0.0121(12) 
C43 0.0223(13) 0.0248(12) 0.0154(11) 0.0015(9) -0.0037(9) -0.0090(10) 
C44 0.0263(14) 0.0346(14) 0.0299(13) -0.0031(11) -0.0108(11) -0.0104(11) 
  
_geom_special_details 
; 
 All esds (except the esd in the dihedral angle between two l.s. planes) 
 are estimated using the full covariance matrix.  The cell esds are taken 
 into account individually in the estimation of esds in distances, angles 
 and torsion angles; correlations between esds in cell parameters are only 
 used when they are defined by crystal symmetry.  An approximate (isotropic) 
 treatment of cell esds is used for estimating esds involving l.s. planes. 
; 
  
loop_ 
 _geom_bond_atom_site_label_1 
 _geom_bond_atom_site_label_2 
 _geom_bond_distance 
 _geom_bond_site_symmetry_2 
 _geom_bond_publ_flag 
Pd1 C1 1.944(2) . ? 
Pd1 O1 2.0357(17) . ? 
Pd1 N2 2.036(2) . ? 
Pd1 O3 2.1338(17) . ? 
Pd1 Pd2 2.8947(2) . ? 
Pd2 C21 1.952(2) . ? 
Pd2 N4 2.0182(19) . ? 
Pd2 O4 2.0346(17) . ? 
Pd2 O2 2.1341(17) . ? 
O1 C41 1.265(3) . ? 
O2 C41 1.256(3) . ? 
O3 C43 1.254(3) . ? 
O4 C43 1.266(3) . ? 
N2 N1 1.278(3) . ? 
N2 C7 1.429(3) . ? 
N1 C6 1.387(3) . ? 
N3 N4 1.273(3) . ? 
N3 C26 1.391(3) . ? 
N4 C27 1.435(3) . ? 
C1 C2 1.385(3) . ? 
C1 C6 1.414(3) . ? 
C2 C3 1.407(3) . ? 
C2 H2B 0.9500 . ? 
C3 C4 1.398(3) . ? 
C3 C13 1.503(3) . ? 
C4 C5 1.388(4) . ? 
C4 H4A 0.9500 . ? 
C5 C6 1.395(3) . ? 
C5 H5A 0.9500 . ? 
C7 C8 1.391(3) . ? 
C7 C12 1.391(3) . ? 
C8 C9 1.386(4) . ? 
C8 H8A 0.9500 . ? 
C9 C10 1.394(4) . ? 
C9 H9A 0.9500 . ? 
C10 C11 1.397(4) . ? 
C10 C17 1.519(4) . ? 
C11 C12 1.382(4) . ? 
C11 H11A 0.9500 . ? 
C12 H12A 0.9500 . ? 
C13 C14 1.523(3) . ? 
C13 H13A 0.9900 . ? 
C13 H13B 0.9900 . ? 
C14 C15 1.522(3) . ? 
C14 H14A 0.9900 . ? 
C14 H14B 0.9900 . ? 
C15 C16 1.521(3) . ? 
C15 H15A 0.9900 . ? 
C15 H15B 0.9900 . ? 
C16 H16A 0.9800 . ? 
C16 H16B 0.9800 . ? 
C16 H16C 0.9800 . ? 
C17 C18 1.508(4) . ? 
C17 H17A 0.9900 . ? 
C17 H17B 0.9900 . ? 
C18 C19 1.561(6) . ? 
C18 H18A 0.9900 . ? 
C18 H18B 0.9900 . ? 
C19 C20 1.492(10) . ? 
C19 H19A 0.9900 . ? 
C19 H19B 0.9900 . ? 
C20 H20A 0.9800 . ? 
C20 H20B 0.9800 . ? 
C20 H20C 0.9800 . ? 
C19' C20' 1.537(14) . ? 
C19' H19C 0.9900 . ? 
C19' H19D 0.9900 . ? 
C20' H20D 0.9800 . ? 
C20' H20E 0.9800 . ? 
C20' H20F 0.9800 . ? 
C21 C22 1.388(3) . ? 
C21 C26 1.412(3) . ? 
C22 C23 1.401(3) . ? 
C22 H22A 0.9500 . ? 
C23 C24 1.409(4) . ? 
C23 C33 1.515(3) . ? 
C24 C25 1.381(4) . ? 
C24 H24A 0.9500 . ? 
C25 C26 1.394(3) . ? 
C25 H25A 0.9500 . ? 
C27 C28 1.389(3) . ? 
C27 C32 1.393(3) . ? 
C28 C29 1.391(4) . ? 
C28 H28A 0.9500 . ? 
C29 C30 1.398(3) . ? 
C29 H29A 0.9500 . ? 
C30 C31 1.400(4) . ? 
C30 C37 1.518(4) . ? 
C31 C32 1.387(4) . ? 
C31 H31A 0.9500 . ? 
C32 H32A 0.9500 . ? 
C33 C34 1.528(3) . ? 
C33 H33A 0.9900 . ? 
C33 H33B 0.9900 . ? 
C34 C35 1.530(3) . ? 
C34 H34A 0.9900 . ? 
C34 H34B 0.9900 . ? 
C35 C36 1.528(4) . ? 
C35 H35A 0.9900 . ? 
C35 H35B 0.9900 . ? 
C36 H36A 0.9800 . ? 
C36 H36B 0.9800 . ? 
C36 H36C 0.9800 . ? 
C37 C38 1.507(4) . ? 
C37 H37A 0.9900 . ? 
C37 H37B 0.9900 . ? 
C38 C39 1.527(4) . ? 
C38 H38A 0.9900 . ? 
C38 H38B 0.9900 . ? 
C39 C40 1.514(4) . ? 
C39 H39A 0.9900 . ? 
C39 H39B 0.9900 . ? 
C40 H40A 0.9800 . ? 
C40 H40B 0.9800 . ? 
C40 H40C 0.9800 . ? 
C41 C42 1.503(3) . ? 
C42 H42A 0.9800 . ? 
C42 H42B 0.9800 . ? 
C42 H42C 0.9800 . ? 
C43 C44 1.502(3) . ? 
C44 H44A 0.9800 . ? 
C44 H44B 0.9800 . ? 
C44 H44C 0.9800 . ? 
  
loop_ 
 _geom_angle_atom_site_label_1 
 _geom_angle_atom_site_label_2 
 _geom_angle_atom_site_label_3 
 _geom_angle 
 _geom_angle_site_symmetry_1 
 _geom_angle_site_symmetry_3 
 _geom_angle_publ_flag 
C1 Pd1 O1 90.88(9) . . ? 
C1 Pd1 N2 79.20(9) . . ? 
O1 Pd1 N2 169.94(7) . . ? 
C1 Pd1 O3 176.26(8) . . ? 
O1 Pd1 O3 88.23(7) . . ? 
N2 Pd1 O3 101.57(7) . . ? 
C1 Pd1 Pd2 107.84(7) . . ? 
O1 Pd1 Pd2 84.19(5) . . ? 
N2 Pd1 Pd2 100.31(6) . . ? 
O3 Pd1 Pd2 75.69(5) . . ? 
C21 Pd2 N4 79.34(9) . . ? 
C21 Pd2 O4 92.85(9) . . ? 
N4 Pd2 O4 172.07(8) . . ? 
C21 Pd2 O2 178.70(8) . . ? 
N4 Pd2 O2 99.61(7) . . ? 
O4 Pd2 O2 88.18(7) . . ? 
C21 Pd2 Pd1 101.04(7) . . ? 
N4 Pd2 Pd1 93.44(5) . . ? 
O4 Pd2 Pd1 86.63(5) . . ? 
O2 Pd2 Pd1 78.22(5) . . ? 
C41 O1 Pd1 123.88(16) . . ? 
C41 O2 Pd2 126.74(16) . . ? 
C43 O3 Pd1 130.37(16) . . ? 
C43 O4 Pd2 121.02(15) . . ? 
N1 N2 C7 114.45(19) . . ? 
N1 N2 Pd1 118.06(16) . . ? 
C7 N2 Pd1 127.32(15) . . ? 
N2 N1 C6 111.9(2) . . ? 
N4 N3 C26 111.55(19) . . ? 
N3 N4 C27 115.83(19) . . ? 
N3 N4 Pd2 118.37(16) . . ? 
C27 N4 Pd2 125.34(15) . . ? 
C2 C1 C6 118.0(2) . . ? 
C2 C1 Pd1 129.85(18) . . ? 
C6 C1 Pd1 112.19(18) . . ? 
C1 C2 C3 121.5(2) . . ? 
C1 C2 H2B 119.2 . . ? 
C3 C2 H2B 119.2 . . ? 
C4 C3 C2 119.1(2) . . ? 
C4 C3 C13 122.7(2) . . ? 
C2 C3 C13 118.1(2) . . ? 
C5 C4 C3 120.7(2) . . ? 
C5 C4 H4A 119.7 . . ? 
C3 C4 H4A 119.7 . . ? 
C4 C5 C6 119.3(2) . . ? 
C4 C5 H5A 120.4 . . ? 
C6 C5 H5A 120.4 . . ? 
N1 C6 C5 120.1(2) . . ? 
N1 C6 C1 118.4(2) . . ? 
C5 C6 C1 121.4(2) . . ? 
C8 C7 C12 120.3(2) . . ? 
C8 C7 N2 119.2(2) . . ? 
C12 C7 N2 120.5(2) . . ? 
C9 C8 C7 119.2(2) . . ? 
C9 C8 H8A 120.4 . . ? 
C7 C8 H8A 120.4 . . ? 
C8 C9 C10 121.5(2) . . ? 
C8 C9 H9A 119.2 . . ? 
C10 C9 H9A 119.2 . . ? 
C9 C10 C11 118.1(2) . . ? 
C9 C10 C17 118.7(2) . . ? 
C11 C10 C17 123.1(2) . . ? 
C12 C11 C10 121.1(2) . . ? 
C12 C11 H11A 119.4 . . ? 
C10 C11 H11A 119.4 . . ? 
C11 C12 C7 119.7(2) . . ? 
C11 C12 H12A 120.1 . . ? 
C7 C12 H12A 120.1 . . ? 
C3 C13 C14 117.2(2) . . ? 
C3 C13 H13A 108.0 . . ? 
C14 C13 H13A 108.0 . . ? 
C3 C13 H13B 108.0 . . ? 
C14 C13 H13B 108.0 . . ? 
H13A C13 H13B 107.3 . . ? 
C15 C14 C13 111.4(2) . . ? 
C15 C14 H14A 109.3 . . ? 
C13 C14 H14A 109.3 . . ? 
C15 C14 H14B 109.3 . . ? 
C13 C14 H14B 109.3 . . ? 
H14A C14 H14B 108.0 . . ? 
C16 C15 C14 113.6(2) . . ? 
C16 C15 H15A 108.8 . . ? 
C14 C15 H15A 108.8 . . ? 
C16 C15 H15B 108.8 . . ? 
C14 C15 H15B 108.8 . . ? 
H15A C15 H15B 107.7 . . ? 
C15 C16 H16A 109.5 . . ? 
C15 C16 H16B 109.5 . . ? 
H16A C16 H16B 109.5 . . ? 
C15 C16 H16C 109.5 . . ? 
H16A C16 H16C 109.5 . . ? 
H16B C16 H16C 109.5 . . ? 
C18 C17 C10 116.9(2) . . ? 
C18 C17 H17A 108.1 . . ? 
C10 C17 H17A 108.1 . . ? 
C18 C17 H17B 108.1 . . ? 
C10 C17 H17B 108.1 . . ? 
H17A C17 H17B 107.3 . . ? 
C17 C18 C19 111.3(3) . . ? 
C17 C18 H18A 109.4 . . ? 
C19 C18 H18A 109.4 . . ? 
C17 C18 H18B 109.4 . . ? 
C19 C18 H18B 109.4 . . ? 
H18A C18 H18B 108.0 . . ? 
C20 C19 C18 113.9(5) . . ? 
C20 C19 H19A 108.8 . . ? 
C18 C19 H19A 108.8 . . ? 
C20 C19 H19B 108.8 . . ? 
C18 C19 H19B 108.8 . . ? 
H19A C19 H19B 107.7 . . ? 
C19 C20 H20A 109.5 . . ? 
C19 C20 H20B 109.5 . . ? 
H20A C20 H20B 109.5 . . ? 
C19 C20 H20C 109.5 . . ? 
H20A C20 H20C 109.5 . . ? 
H20B C20 H20C 109.5 . . ? 
C20' C19' H19C 109.9 . . ? 
C20' C19' H19D 109.9 . . ? 
H19C C19' H19D 108.3 . . ? 
C19' C20' H20D 109.5 . . ? 
C19' C20' H20E 109.5 . . ? 
H20D C20' H20E 109.5 . . ? 
C19' C20' H20F 109.5 . . ? 
H20D C20' H20F 109.5 . . ? 
H20E C20' H20F 109.5 . . ? 
C22 C21 C26 118.9(2) . . ? 
C22 C21 Pd2 129.74(18) . . ? 
C26 C21 Pd2 111.26(18) . . ? 
C21 C22 C23 121.0(2) . . ? 
C21 C22 H22A 119.5 . . ? 
C23 C22 H22A 119.5 . . ? 
C22 C23 C24 118.7(2) . . ? 
C22 C23 C33 122.3(2) . . ? 
C24 C23 C33 118.9(2) . . ? 
C25 C24 C23 121.2(2) . . ? 
C25 C24 H24A 119.4 . . ? 
C23 C24 H24A 119.4 . . ? 
C24 C25 C26 119.3(2) . . ? 
C24 C25 H25A 120.3 . . ? 
C26 C25 H25A 120.3 . . ? 
N3 C26 C25 120.5(2) . . ? 
N3 C26 C21 118.6(2) . . ? 
C25 C26 C21 120.8(2) . . ? 
C28 C27 C32 120.5(2) . . ? 
C28 C27 N4 118.6(2) . . ? 
C32 C27 N4 121.0(2) . . ? 
C27 C28 C29 119.8(2) . . ? 
C27 C28 H28A 120.1 . . ? 
C29 C28 H28A 120.1 . . ? 
C28 C29 C30 121.1(2) . . ? 
C28 C29 H29A 119.5 . . ? 
C30 C29 H29A 119.5 . . ? 
C29 C30 C31 117.8(2) . . ? 
C29 C30 C37 122.9(2) . . ? 
C31 C30 C37 119.3(2) . . ? 
C32 C31 C30 122.0(2) . . ? 
C32 C31 H31A 119.0 . . ? 
C30 C31 H31A 119.0 . . ? 
C31 C32 C27 118.9(2) . . ? 
C31 C32 H32A 120.5 . . ? 
C27 C32 H32A 120.5 . . ? 
C23 C33 C34 116.6(2) . . ? 
C23 C33 H33A 108.1 . . ? 
C34 C33 H33A 108.1 . . ? 
C23 C33 H33B 108.1 . . ? 
C34 C33 H33B 108.1 . . ? 
H33A C33 H33B 107.3 . . ? 
C33 C34 C35 112.3(2) . . ? 
C33 C34 H34A 109.1 . . ? 
C35 C34 H34A 109.1 . . ? 
C33 C34 H34B 109.1 . . ? 
C35 C34 H34B 109.1 . . ? 
H34A C34 H34B 107.9 . . ? 
C36 C35 C34 112.5(2) . . ? 
C36 C35 H35A 109.1 . . ? 
C34 C35 H35A 109.1 . . ? 
C36 C35 H35B 109.1 . . ? 
C34 C35 H35B 109.1 . . ? 
H35A C35 H35B 107.8 . . ? 
C35 C36 H36A 109.5 . . ? 
C35 C36 H36B 109.5 . . ? 
H36A C36 H36B 109.5 . . ? 
C35 C36 H36C 109.5 . . ? 
H36A C36 H36C 109.5 . . ? 
H36B C36 H36C 109.5 . . ? 
C38 C37 C30 116.8(2) . . ? 
C38 C37 H37A 108.1 . . ? 
C30 C37 H37A 108.1 . . ? 
C38 C37 H37B 108.1 . . ? 
C30 C37 H37B 108.1 . . ? 
H37A C37 H37B 107.3 . . ? 
C37 C38 C39 112.4(2) . . ? 
C37 C38 H38A 109.1 . . ? 
C39 C38 H38A 109.1 . . ? 
C37 C38 H38B 109.1 . . ? 
C39 C38 H38B 109.1 . . ? 
H38A C38 H38B 107.8 . . ? 
C40 C39 C38 112.9(2) . . ? 
C40 C39 H39A 109.0 . . ? 
C38 C39 H39A 109.0 . . ? 
C40 C39 H39B 109.0 . . ? 
C38 C39 H39B 109.0 . . ? 
H39A C39 H39B 107.8 . . ? 
C39 C40 H40A 109.5 . . ? 
C39 C40 H40B 109.5 . . ? 
H40A C40 H40B 109.5 . . ? 
C39 C40 H40C 109.5 . . ? 
H40A C40 H40C 109.5 . . ? 
H40B C40 H40C 109.5 . . ? 
O2 C41 O1 126.8(2) . . ? 
O2 C41 C42 117.6(2) . . ? 
O1 C41 C42 115.6(2) . . ? 
C41 C42 H42A 109.5 . . ? 
C41 C42 H42B 109.5 . . ? 
H42A C42 H42B 109.5 . . ? 
C41 C42 H42C 109.5 . . ? 
H42A C42 H42C 109.5 . . ? 
H42B C42 H42C 109.5 . . ? 
O3 C43 O4 126.3(2) . . ? 
O3 C43 C44 117.6(2) . . ? 
O4 C43 C44 116.1(2) . . ? 
C43 C44 H44A 109.5 . . ? 
C43 C44 H44B 109.5 . . ? 
H44A C44 H44B 109.5 . . ? 
C43 C44 H44C 109.5 . . ? 
H44A C44 H44C 109.5 . . ? 
H44B C44 H44C 109.5 . . ? 
  
loop_ 
 _geom_torsion_atom_site_label_1 
 _geom_torsion_atom_site_label_2 
 _geom_torsion_atom_site_label_3 
 _geom_torsion_atom_site_label_4 
 _geom_torsion 
 _geom_torsion_site_symmetry_1 
 _geom_torsion_site_symmetry_2 
 _geom_torsion_site_symmetry_3 
 _geom_torsion_site_symmetry_4 
 _geom_torsion_publ_flag 
C1 Pd1 Pd2 C21 -88.57(11) . . . . ? 
O1 Pd1 Pd2 C21 -177.62(9) . . . . ? 
N2 Pd1 Pd2 C21 -6.71(9) . . . . ? 
O3 Pd1 Pd2 C21 92.73(9) . . . . ? 
C1 Pd1 Pd2 N4 -8.77(9) . . . . ? 
O1 Pd1 Pd2 N4 -97.82(8) . . . . ? 
N2 Pd1 Pd2 N4 73.09(8) . . . . ? 
O3 Pd1 Pd2 N4 172.54(7) . . . . ? 
C1 Pd1 Pd2 O4 179.18(9) . . . . ? 
O1 Pd1 Pd2 O4 90.13(7) . . . . ? 
N2 Pd1 Pd2 O4 -98.96(8) . . . . ? 
O3 Pd1 Pd2 O4 0.48(7) . . . . ? 
C1 Pd1 Pd2 O2 90.34(9) . . . . ? 
O1 Pd1 Pd2 O2 1.29(7) . . . . ? 
N2 Pd1 Pd2 O2 172.20(7) . . . . ? 
O3 Pd1 Pd2 O2 -88.36(7) . . . . ? 
C1 Pd1 O1 C41 -107.27(19) . . . . ? 
N2 Pd1 O1 C41 -116.6(4) . . . . ? 
O3 Pd1 O1 C41 76.36(19) . . . . ? 
Pd2 Pd1 O1 C41 0.57(18) . . . . ? 
N4 Pd2 O2 C41 87.6(2) . . . . ? 
O4 Pd2 O2 C41 -90.91(19) . . . . ? 
Pd1 Pd2 O2 C41 -3.97(18) . . . . ? 
O1 Pd1 O3 C43 -85.0(2) . . . . ? 
N2 Pd1 O3 C43 97.2(2) . . . . ? 
Pd2 Pd1 O3 C43 -0.6(2) . . . . ? 
C21 Pd2 O4 C43 -101.55(19) . . . . ? 
O2 Pd2 O4 C43 77.65(18) . . . . ? 
Pd1 Pd2 O4 C43 -0.65(17) . . . . ? 
C1 Pd1 N2 N1 4.59(17) . . . . ? 
O1 Pd1 N2 N1 14.1(5) . . . . ? 
O3 Pd1 N2 N1 -179.14(16) . . . . ? 
Pd2 Pd1 N2 N1 -101.80(16) . . . . ? 
C1 Pd1 N2 C7 179.5(2) . . . . ? 
O1 Pd1 N2 C7 -171.1(4) . . . . ? 
O3 Pd1 N2 C7 -4.3(2) . . . . ? 
Pd2 Pd1 N2 C7 73.07(19) . . . . ? 
C7 N2 N1 C6 -179.88(19) . . . . ? 
Pd1 N2 N1 C6 -4.4(2) . . . . ? 
C26 N3 N4 C27 179.49(19) . . . . ? 
C26 N3 N4 Pd2 -7.8(2) . . . . ? 
C21 Pd2 N4 N3 8.94(17) . . . . ? 
O2 Pd2 N4 N3 -170.29(16) . . . . ? 
Pd1 Pd2 N4 N3 -91.67(16) . . . . ? 
C21 Pd2 N4 C27 -179.13(19) . . . . ? 
O2 Pd2 N4 C27 1.65(19) . . . . ? 
Pd1 Pd2 N4 C27 80.27(17) . . . . ? 
O1 Pd1 C1 C2 -2.6(2) . . . . ? 
N2 Pd1 C1 C2 175.8(2) . . . . ? 
Pd2 Pd1 C1 C2 -86.7(2) . . . . ? 
O1 Pd1 C1 C6 178.25(17) . . . . ? 
N2 Pd1 C1 C6 -3.40(17) . . . . ? 
Pd2 Pd1 C1 C6 94.07(17) . . . . ? 
C6 C1 C2 C3 0.8(4) . . . . ? 
Pd1 C1 C2 C3 -178.33(18) . . . . ? 
C1 C2 C3 C4 -1.4(4) . . . . ? 
C1 C2 C3 C13 177.1(2) . . . . ? 
C2 C3 C4 C5 0.9(4) . . . . ? 
C13 C3 C4 C5 -177.6(2) . . . . ? 
C3 C4 C5 C6 0.2(4) . . . . ? 
N2 N1 C6 C5 -176.0(2) . . . . ? 
N2 N1 C6 C1 1.3(3) . . . . ? 
C4 C5 C6 N1 176.4(2) . . . . ? 
C4 C5 C6 C1 -0.8(4) . . . . ? 
C2 C1 C6 N1 -176.9(2) . . . . ? 
Pd1 C1 C6 N1 2.4(3) . . . . ? 
C2 C1 C6 C5 0.3(4) . . . . ? 
Pd1 C1 C6 C5 179.61(19) . . . . ? 
N1 N2 C7 C8 -150.1(2) . . . . ? 
Pd1 N2 C7 C8 34.8(3) . . . . ? 
N1 N2 C7 C12 28.3(3) . . . . ? 
Pd1 N2 C7 C12 -146.68(19) . . . . ? 
C12 C7 C8 C9 -0.3(4) . . . . ? 
N2 C7 C8 C9 178.1(2) . . . . ? 
C7 C8 C9 C10 0.6(4) . . . . ? 
C8 C9 C10 C11 -0.6(4) . . . . ? 
C8 C9 C10 C17 177.5(3) . . . . ? 
C9 C10 C11 C12 0.2(4) . . . . ? 
C17 C10 C11 C12 -177.8(3) . . . . ? 
C10 C11 C12 C7 0.0(4) . . . . ? 
C8 C7 C12 C11 0.0(4) . . . . ? 
N2 C7 C12 C11 -178.4(2) . . . . ? 
C4 C3 C13 C14 -9.7(4) . . . . ? 
C2 C3 C13 C14 171.8(2) . . . . ? 
C3 C13 C14 C15 -178.1(2) . . . . ? 
C13 C14 C15 C16 -178.2(2) . . . . ? 
C9 C10 C17 C18 159.4(3) . . . . ? 
C11 C10 C17 C18 -22.6(5) . . . . ? 
C10 C17 C18 C19 -170.3(4) . . . . ? 
C17 C18 C19 C20 -60.0(7) . . . . ? 
N4 Pd2 C21 C22 175.6(2) . . . . ? 
O4 Pd2 C21 C22 -5.9(2) . . . . ? 
Pd1 Pd2 C21 C22 -93.0(2) . . . . ? 
N4 Pd2 C21 C26 -7.19(16) . . . . ? 
O4 Pd2 C21 C26 171.39(17) . . . . ? 
Pd1 Pd2 C21 C26 84.27(17) . . . . ? 
C26 C21 C22 C23 -0.3(4) . . . . ? 
Pd2 C21 C22 C23 176.72(19) . . . . ? 
C21 C22 C23 C24 -0.4(4) . . . . ? 
C21 C22 C23 C33 -178.1(2) . . . . ? 
C22 C23 C24 C25 0.7(4) . . . . ? 
C33 C23 C24 C25 178.5(2) . . . . ? 
C23 C24 C25 C26 -0.2(4) . . . . ? 
N4 N3 C26 C25 -176.2(2) . . . . ? 
N4 N3 C26 C21 1.2(3) . . . . ? 
C24 C25 C26 N3 176.8(2) . . . . ? 
C24 C25 C26 C21 -0.5(4) . . . . ? 
C22 C21 C26 N3 -176.6(2) . . . . ? 
Pd2 C21 C26 N3 5.8(3) . . . . ? 
C22 C21 C26 C25 0.8(4) . . . . ? 
Pd2 C21 C26 C25 -176.75(19) . . . . ? 
N3 N4 C27 C28 -148.1(2) . . . . ? 
Pd2 N4 C27 C28 39.7(3) . . . . ? 
N3 N4 C27 C32 32.7(3) . . . . ? 
Pd2 N4 C27 C32 -139.45(19) . . . . ? 
C32 C27 C28 C29 -0.6(4) . . . . ? 
N4 C27 C28 C29 -179.8(2) . . . . ? 
C27 C28 C29 C30 0.6(4) . . . . ? 
C28 C29 C30 C31 -0.2(4) . . . . ? 
C28 C29 C30 C37 -179.6(2) . . . . ? 
C29 C30 C31 C32 -0.4(4) . . . . ? 
C37 C30 C31 C32 179.0(2) . . . . ? 
C30 C31 C32 C27 0.4(4) . . . . ? 
C28 C27 C32 C31 0.1(4) . . . . ? 
N4 C27 C32 C31 179.2(2) . . . . ? 
C22 C23 C33 C34 -19.2(4) . . . . ? 
C24 C23 C33 C34 163.0(2) . . . . ? 
C23 C33 C34 C35 -177.0(2) . . . . ? 
C33 C34 C35 C36 176.5(2) . . . . ? 
C29 C30 C37 C38 -11.8(4) . . . . ? 
C31 C30 C37 C38 168.8(2) . . . . ? 
C30 C37 C38 C39 178.7(2) . . . . ? 
C37 C38 C39 C40 -177.8(2) . . . . ? 
Pd2 O2 C41 O1 6.1(4) . . . . ? 
Pd2 O2 C41 C42 -172.15(16) . . . . ? 
Pd1 O1 C41 O2 -4.0(3) . . . . ? 
Pd1 O1 C41 C42 174.33(16) . . . . ? 
Pd1 O3 C43 O4 0.3(4) . . . . ? 
Pd1 O3 C43 C44 -178.95(16) . . . . ? 
Pd2 O4 C43 O3 0.4(3) . . . . ? 
Pd2 O4 C43 C44 179.71(16) . . . . ? 
  
_diffrn_measured_fraction_theta_max    0.999 
_diffrn_reflns_theta_full              70.00 
_diffrn_measured_fraction_theta_full   0.999 
_refine_diff_density_max    0.634 
_refine_diff_density_min   -0.942 
_refine_diff_density_rms    0.088 


#===END
